# Supplementary material for: Evaluation of Rapid Library Preparation Protocols for Whole Genome Sequencing Based Outbreak Investigation
Source: Front Public Health. 2019 Aug 27;7:241. doi: 10.3389/fpubh.2019.00241 (PMC6719548; doi:10.3389/fpubh.2019.00241)
Supplement: Supplementary file 5 [file Table_1.XLSX]

## Sheet: Tabelle1
Table S1. Prediction of AMR determinants in sequenced isolates compared to reference strain. *All under 70% coverage and / or 70% identity were screened out. Y: identified; N: not identified (red); P: partial (yellow); 2: split over 2 contigs (yellow). **Predicted as erm(B) %coverage 99.87; %identity 99.47 in assemblies. *** Sequencing failed in Qia. Cells with grey background shading show absenc…
Reference strain	Resistance mechanism*			Automatically detected in NMB003061															Automatically detected in NMB003076															Automatically detected in NMB003240
				flex					Qia					XT					flex					Qia					XT					flex					Qia					XT
	Name	%Coverage	%Identity	10	20	50	100	200	10	20	50	100	200	10	20	50	100	200	10	20	50	100	200	10	20	50	100	200	10	20	50	100	200	10	20	50	100	200	10	20	50	100	200	10	20	50	100	200
NMB003061_hybrid	dfrF	100	99.6	Y	Y	Y	Y	Y	Y	Y	Y	Y	Y	P	P	Y	Y	Y	Y	Y	Y	Y	Y	P	Y	Y	Y	Y	P	P	P	Y	Y	Y	Y	Y	Y	Y	Y	Y	Y	Y	Y	P	P	Y	Y	Y
	eat(A)	100	100	Y	Y	Y	Y	Y	Y	Y	Y	Y	Y	2	Y	Y	Y	Y	Y	Y	Y	Y	Y	2	Y	Y	Y	Y	Y	Y	Y	Y	Y	Y	Y	Y	Y	Y	2	Y	Y	Y	Y	Y	Y	Y	Y	Y
	erm(B)	100	99.86	Y	Y	Y	Y	Y	Y	Y	Y	Y	Y	N	P	Y	Y	Y	N	N	N	N	N	N	N	N	N	N	N	N	N	N	N	Y	Y	Y	Y	Y	Y	Y	Y	Y	Y	Y	Y	Y	Y	Y
	aph(3')-IIIa	100	100	Y	Y	Y	Y	Y	Y	Y	Y	Y	Y	Y	Y	Y	Y	Y	N	N	N	N	N	N	N	N	N	N	N	N	N	N	N	Y	Y	Y	Y	Y	Y	Y	Y	Y	Y	P	P	Y	Y	Y
	sat4	100	100	Y	Y	Y	Y	Y	Y	Y	Y	Y	Y	P	Y	Y	Y	Y	N	N	N	N	N	N	N	N	N	N	N	N	N	N	N	Y	Y	Y	Y	Y	Y	Y	Y	Y	Y	Y	Y	Y	Y	Y
	ant(6)-Ia	100	100	Y	Y	Y	Y	Y	Y	Y	Y	Y	Y	N	Y	Y	Y	Y	N	N	N	N	N	N	N	N	N	N	N	N	N	N	N	Y	Y	Y	Y	Y	Y	Y	Y	Y	Y	P	2	Y	Y	Y
	aac(6')	100	100	Y	Y	Y	Y	Y	Y	Y	Y	Y	Y	N	N	Y	Y	Y	Y	Y	Y	Y	Y	Y	Y	Y	Y	Y	N	Y	N	Y	Y	Y	Y	Y	Y	Y	Y	Y	Y	Y	Y	N	Y	Y	Y	Y
	msr(C)	100	98.99	Y	Y	Y	Y	Y	Y	Y	Y	Y	Y	Y	Y	Y	Y	Y	Y	Y	Y	Y	Y	2	Y	Y	Y	Y	Y	Y	Y	Y	Y	Y	Y	Y	Y	Y	Y	Y	Y	Y	Y	Y	Y	Y	Y	Y
	vanR	100	99.85	Y	Y	Y	Y	Y	Y	Y	Y	Y	Y	Y	Y	Y	Y	Y	N	N	N	N	N	N	N	N	N	N	N	N	N	N	N	Y	Y	Y	Y	Y	Y	Y	Y	Y	Y	N	Y	Y	*** Sequencing failed in Qia	Y
	vanS	100	98.14	Y	Y	Y	Y	Y	Y	Y	Y	Y	Y	P	Y	Y	Y	Y	N	N	N	N	N	N	N	N	N	N	N	N	N	N	N	Y	Y	Y	Y	Y	P	Y	Y	Y	Y	Y	Y	Y	Y	Y
	vanY-B	100	99.75	2	Y	Y	Y	Y	Y	Y	Y	Y	Y	Y	Y	Y	Y	Y	N	N	N	N	N	N	N	N	N	N	N	N	N	N	N	Y	Y	Y	Y	Y	Y	Y	Y	Y	Y	Y	Y	Y	Y	Y
	vanW	100	99.28	Y	Y	Y	Y	Y	Y	Y	Y	Y	Y	Y	Y	Y	Y	Y	N	N	N	N	N	N	N	N	N	N	N	N	N	N	N	Y	Y	Y	Y	Y	Y	Y	Y	Y	Y	Y	Y	Y	Y	Y
	vanH-B	100	99.28	Y	Y	Y	Y	Y	P	Y	Y	Y	Y	Y	Y	Y	Y	Y	N	N	N	N	N	N	N	N	N	N	N	N	N	N	N	P	Y	Y	Y	Y	Y	Y	Y	Y	Y	Y	Y	Y	Y	Y
	vanB	100	97.57	Y	Y	Y	Y	Y	2	Y	Y	Y	Y	Y	Y	Y	Y	Y	N	N	N	N	N	N	N	N	N	N	N	N	N	N	N	Y	Y	Y	Y	Y	Y	Y	Y	Y	Y	Y	Y	Y	Y	Y
	vanX-B	100	98.19	Y	Y	Y	Y	Y	Y	Y	Y	Y	Y	Y	Y	Y	Y	Y	N	N	N	N	N	N	N	N	N	N	N	N	N	N	N	Y	Y	Y	Y	Y	Y	Y	Y	Y	Y	Y	Y	Y	Y	Y
				Automatically detected in VRECH001															Automatically detected in NMB004374															Automatically detected in NMB004375															Automatically detected in NMB004376
				flex					Qia					XT					flex					Qia					XT					flex					Qia					XT					flex
				10	20	50	100	200	10	20	50	100	200	10	20	50	100	200	10	20	50	100	200	10	20	50	100	200	10	20	50	100	200	10	20	50	100	200	10	20	50	100	200	10	20	50	100	200	10
Ef_aus00233	dfrG	100	100	Y	Y	Y	Y	Y	Y	Y	Y	Y	Y	N	Y	Y	Y	Y	Y	Y	Y	Y	Y	Y	Y	Y	Y	Y	N	Y	Y	Y	Y	Y	Y	Y	Y	Y	Y	Y	Y	Y	Y	N	P	Y	Y	Y	Y
	eat(A)	100	100	Y	Y	Y	Y	Y	Y	Y	Y	Y	Y	Y	Y	Y	Y	Y	Y	Y	Y	Y	Y	Y	Y	Y	Y	Y	Y	Y	Y	Y	Y	Y	Y	Y	Y	Y	2	Y	Y	Y	Y	2	Y	Y	Y	Y	Y
	erm(G)**	100	100	Y	Y	Y	Y	Y	Y	Y	Y	Y	Y	N	Y	Y	Y	Y	Y	Y	Y	Y	Y	Y	Y	Y	Y	Y	Y	Y	Y	Y	Y	Y	Y	Y	Y	Y	Y	Y	Y	Y	Y	Y	Y	Y	Y	Y	Y
	mef(A)	99.51	96.89	Y	Y	Y	Y	Y	Y	Y	Y	Y	Y	Y	Y	Y	Y	Y	Y	Y	Y	Y	Y	Y	Y	Y	Y	Y	Y	Y	Y	Y	Y	Y	Y	Y	Y	Y	Y	Y	Y	Y	Y	Y	Y	Y	Y	Y	Y
	aac(6')	100	100	Y	Y	Y	Y	Y	Y	Y	Y	Y	Y	N	N	N	Y	Y	Y	Y	Y	Y	Y	Y	Y	Y	Y	Y	N	Y	Y	Y	Y	Y	Y	Y	Y	Y	Y	Y	Y	Y	Y	N	N	Y	Y	Y	Y
	msr(C)	100	98.99	2	Y	Y	Y	Y	Y	Y	Y	Y	Y	Y	Y	Y	Y	Y	Y	Y	Y	Y	Y	Y	Y	Y	Y	Y	Y	Y	Y	Y	Y	Y	Y	Y	Y	Y	Y	Y	Y	Y	Y	P	Y	Y	Y	Y	Y
	vanX-B	100	100	Y	Y	Y	Y	Y	Y	Y	Y	Y	Y	Y	Y	Y	Y	Y	Y	Y	Y	Y	Y	Y	Y	Y	Y	Y	Y	Y	Y	Y	Y	Y	Y	Y	Y	Y	2	Y	Y	Y	Y	Y	Y	Y	Y	Y	Y
	vanB	100	99.9	2	Y	Y	Y	Y	Y	Y	Y	Y	Y	Y	Y	Y	Y	Y	Y	Y	Y	Y	Y	2	Y	Y	Y	Y	Y	Y	Y	Y	Y	Y	Y	Y	Y	Y	2	Y	Y	Y	Y	Y	Y	Y	Y	Y	Y
	vanH-B	100	100	Y	Y	Y	Y	Y	Y	Y	Y	Y	Y	Y	Y	Y	Y	Y	Y	Y	Y	Y	Y	Y	Y	Y	Y	Y	Y	Y	Y	Y	Y	Y	Y	Y	Y	Y	Y	Y	Y	Y	Y	Y	Y	Y	Y	Y	Y
	vanW	100	100	Y	Y	Y	Y	Y	Y	Y	Y	Y	Y	2	Y	Y	Y	Y	Y	Y	Y	Y	Y	Y	Y	Y	Y	Y	Y	Y	Y	Y	Y	Y	Y	Y	Y	Y	Y	Y	Y	Y	Y	Y	Y	Y	Y	Y	Y
	vanY-B	100	100	Y	Y	Y	Y	Y	Y	Y	Y	Y	Y	Y	Y	Y	Y	Y	Y	Y	Y	Y	Y	2	Y	Y	Y	Y	Y	Y	Y	Y	Y	Y	Y	Y	Y	Y	Y	Y	Y	Y	Y	Y	Y	Y	Y	Y	Y
	vanS	100	99.93	Y	Y	Y	Y	Y	Y	Y	Y	Y	Y	Y	Y	Y	Y	Y	Y	Y	Y	Y	Y	Y	Y	Y	Y	Y	Y	Y	Y	Y	Y	Y	Y	Y	Y	Y	2	Y	Y	Y	Y	Y	Y	Y	Y	Y	Y
	vanR	100	99.85	Y	Y	Y	Y	Y	Y	Y	Y	Y	Y	Y	Y	Y	Y	Y	Y	Y	Y	Y	Y	Y	Y	Y	Y	Y	Y	Y	Y	Y	Y	Y	Y	Y	Y	Y	Y	Y	Y	Y	Y	Y	Y	Y	Y	Y	Y
[truncated: 14 more columns]
