# Supplementary material for: Evaluation of Rapid Library Preparation Protocols for Whole Genome Sequencing Based Outbreak Investigation
Source: Front Public Health. 2019 Aug 27;7:241. doi: 10.3389/fpubh.2019.00241 (PMC6719548; doi:10.3389/fpubh.2019.00241)
Supplement: Supplementary file 6 [file Table_2.XLSX]

## Sheet: Sheet1
Table S2. Sample multiplexing options on Illumina systems
Reagent Kits (Average sequencing output)	Read depth	Number of samples which can be pooled (5 MB genome size)
NextSeq 550 System High-Output Kit (120 GB)	200x	120
	100x	240
	50x	480
NextSeq 550 System Mid-Output Kit (39 GB)	200x	39
	100x	78
	50x	156
MiSeq Reagent Kit v2 (5.1 GB)	200x	5
	100x	10
	50x	20
MiSeq Reagent Kit v2 Micro (1.2 GB)	200x	1
	100x	2
	50x	4
MiSeq Reagent Kit v2 Nano (0.3 GB)	200x	1 x 1 MB genome
	100x	1 x 3 MB genome
	50x	1
MiniSeq System High-Output Kit (7.5 GB)	200x	7
	100x	15
	50x	30
MiniSeq System Mid-Output Kit (2.4 GB)	200x	2
	100x	4
	50x	9
iSeq 100 i1 Reagent (1.2 GB)	200x	1
	100x	2
	50x	4
